# Supplementary material for: Diversity, Phylogeny and Antagonistic Activity of Fungal Endophytes Associated with Endemic Species of Cycas (Cycadales) in China
Source: J Fungi (Basel). 2021 Jul 18;7(7):572. doi: 10.3390/jof7070572 (PMC8304459; doi:10.3390/jof7070572)
Supplement: Supplementary file 1 [file jof-07-00572-s001.zip › Pecundo 2021_Supplementary file.xlsx]

## Sheet: Table S1_BLAST analysis
Supplemetary Table S1. BLAST analysis showing the maximum nucleotide identity of representative fungal isolates based on ITS sequences.
No	Genbank Accession No	Isolate Code – Species Identification	CLASSIFICATION (Family, Order, Class)	NCBI Closest match, Species name and Acession Number	Identity/Query cover/ Score (%)
1	MW760772	BF013 – Aspergillus sp. 1	Trichocomaceae, Eurotiales, Eurotiomycetes	Aspergillus flocculosus (KF305117)	99/95/100
2	MW760737	BD015 – Aspergillus sp. 2	Trichocomaceae, Eurotiales, Eurotiomycetes	Aspergillus tubingensis (JX501407)	99/100/100
3	MW760840	MF033 – Aspergillus sp. 3	Trichocomaceae, Eurotiales, Eurotiomycetes	Aspergillus westerdijkiae (KP329829)	99/98/100
4	MW760805	GD016 – Castanediella sp.	Incertae sedis, Xylariales, Sordariomycetes	Castanediella acaciae (NR137985)	95/90/100
5	MW760727	BD005 – Clonostachys rogersoniana	Bionectriaceae, Hypocreales, Sordariomycetes	Clonostachys rogersoniana (MH421856)	99/100/100
6	MW760732	BD010 – Clonostachys rogersoniana	Bionectriaceae, Hypocreales, Sordariomycetes	Clonostachys rogersoniana (MH421856)	99/100/100
7	MW760746	BD024 – Clonostachys rogersoniana	Bionectriaceae, Hypocreales, Sordariomycetes	Clonostachys rogersoniana (MH421856)	100/100/100
8	MW760753	BD031 – Clonostachys rogersoniana	Bionectriaceae, Hypocreales, Sordariomycetes	Clonostachys rogersoniana (MH421856)	100/100/100
9	MW760783	BF024 – Clonostachys rogersoniana	Bionectriaceae, Hypocreales, Sordariomycetes	Clonostachys rogersoniana (MH421856)	100/100/100
10	MW760770	BF011 – Clonostachys rosea	Bionectriaceae, Hypocreales, Sordariomycetes	Clonostachys rosea (MH911376)	99/94/100
11	MW760769	BF009 – Clonostachys rosea	Bionectriaceae, Hypocreales, Sordariomycetes	Clonostachys rosea (MG345099)	98/100/100
12	MW760787	BF028 – Clonostachys rosea	Bionectriaceae, Hypocreales, Sordariomycetes	Clonostachys rosea (MG396999)	99/95/99
13	MW760825	MF008 – Clonostachys rosea	Bionectriaceae, Hypocreales, Sordariomycetes	Clonostachys rosea (MH911376)	100/100/100
14	MW760733	BD011 – Clonostachys rosea	Bionectriaceae, Hypocreales, Sordariomycetes	Clonostachys rosea (MN452772)	99/100/100
15	MW760761	BF002A – Curvularia sp. 1	Pleosporaceae, Pleosporales, Dothideomycetes	Curvularia lunata (MW077043)	98/96/100
16	MW760762	BF002B – Curvularia sp. 1	Pleosporaceae, Pleosporales, Dothideomycetes	Curvularia lunata (MW081257)	98/97/100
17	MW760803	GD014 – Curvularia sp. 2	Pleosporaceae, Pleosporales, Dothideomycetes	Curvularia geniculata (KT933686)	99/96/100
18	MW760827	MF017 – Colletotrichum sp. 1	Glomerellaceae, Glomerellales, Sordariomycetes	Colletotrichum gloeiosporioides (GU066701)	99/95/100
19	MW760802	GD013 – Colletotrichum sp. 1	Glomerellaceae, Glomerellales, Sordariomycetes	Colletotrichum gloeiosporioides (GU066701)	99/99/100
20	MW760749	BD028 – Colletotrichum sp. 2	Glomerellaceae, Glomerellales, Sordariomycetes	Colletotrichum siamense (MT434662)	100/100/100
21	MW760785	BF026 – Diaporthe sp. 1	Diaporthaceae, Diaporthales, Sordariomycetes	Diaporthe sp. (MH397503)	99/95/100
22	MW760747	BD025 – Diaporthe sp. 2	Diaporthaceae, Diaporthales, Sordariomycetes	Diaporthe sp. (MH794182)	99/99/100
23	MW760754	BD032 – Diaporthe sp. 3	Diaporthaceae, Diaporthales, Sordariomycetes	Diaporthe sp. (MK120115)	96/94/100
24	MW760755	BD033 – Exophiala pisciphila	Herpotrichiellaceae, Chaetothyriales, Eurotiomycetes	Exophiala pisciphila (MN811694)	100/100/100
25	MW760814	GD027 – Exophiala pisciphila	Herpotrichiellaceae, Chaetothyriales, Eurotiomycetes	Exophiala pisciphila (LT604107)	99/100/100
26	MW750556	BF029 – Fomitopsis cf meliae	Fomitopsidaceae, Polyporales, Agaricomycetes	Fomitopsis cf meliae (KT844682)	99/96/100
27	MW760828	MF018 – Fomitopsis cf meliae	Fomitopsidaceae, Polyporales, Agaricomycetes	Fomitopsis cf meliae (AB540581)	99/96/100
28	MW760815	GD028 – Fusarium oxysporum (1)	Nectriaceae, Hypocreales, Sordariomycetes	Fusarium fujikuroi var. moniliformis ( MN565957)	99/99/86
29	MW760767	BF007 – Fusarium oxysporum (2)	Nectriaceae, Hypocreales, Sordariomycetes	Fusarium oxysporum sp. f. ciceris (JN400710)	99/97/100
30	MW760789	BF031 – Fusarium oxysporum (3)	Nectriaceae, Hypocreales, Sordariomycetes	Fusarium oxysporum (MN856328)	99/99/100
31	MW760790	BF032 – Fusarium oxysporum (3)	Nectriaceae, Hypocreales, Sordariomycetes	Fusarium oxysporum (MN749138)	100/100/100
32	MW760831	MF021 – Fusarium oxysporum (3)	Nectriaceae, Hypocreales, Sordariomycetes	Fusarium oxysporum (MK696382)	99/99/100
33	MW760838	MF031 – Fusarium oxysporum (3)	Nectriaceae, Hypocreales, Sordariomycetes	Fusarium oxysporum (MN856331)	99/99/100
34	MW760816	GD029 – Fusarium oxysporum (4)	Nectriaceae, Hypocreales, Sordariomycetes	Fusarium oxysporum (KU931543)	99/98/100
35	MW760729	BD007 – Fusarium oxysporum (2)	Nectriaceae, Hypocreales, Sordariomycetes	Fusarium oxysporum (MT460375)	100/100/100
36	MW760730	BD008 – Fusarium oxysporum (5)	Nectriaceae, Hypocreales, Sordariomycetes	Fusarium oxysporum (MT530243)	100/100/100
37	MW760739	BD017 – Fusarium oxysporum (5)	Nectriaceae, Hypocreales, Sordariomycetes	Fusarium oxysporum (MT530243)	100/100/100
38	MW760740	BD018 – Fusarium oxysporum (5)	Nectriaceae, Hypocreales, Sordariomycetes	Fusarium oxysporum (MT323123)	100/100/100
39	MW760743	BD021 – Fusarium oxysporum (5)	Nectriaceae, Hypocreales, Sordariomycetes	Fusarium oxysporum (MT530243)	100/100/100
40	MW760734	BD012 – Fusarium sp.	Nectriaceae, Hypocreales, Sordariomycetes	Fusarium solani (KT441029)	99/100/100
41	MW760745	BD023 – Fusarium sp.	Nectriaceae, Hypocreales, Sordariomycetes	Fusarium solani (KT441029)	99/100/100
42	MW760726	BD004 – Gliocladiopsis sp.	Nectriaceae, Hypocreales, Sordariomycetes	Gliocladiopsis sp. (KY413751)	100/100/100
43	MW760773	BF014 – Gliocladiopsis sp.	Nectriaceae, Hypocreales, Sordariomycetes	Gliocladiopsis tenuis (EF495240)	98/99/100
44	MW760795	GD004 – Gliocladiopsis sp.	Nectriaceae, Hypocreales, Sordariomycetes	Gliocladiopsis tenuis (EF495240)	99/92/100
45	MW760797	GD006 – Gliocladiopsis sp.	Nectriaceae, Hypocreales, Sordariomycetes	Gliocladiopsis sp. (KY413751)	98/98/100
46	MW760798	GD007 – Gliocladiopsis sp.	Nectriaceae, Hypocreales, Sordariomycetes	Gliocladiopsis tenuis (EF495240)	98/94/100
47	MW760834	MF024 – Gliocladiopsis sp.	Nectriaceae, Hypocreales, Sordariomycetes	Gliocladiopsis tenuis (EF495240)	99/93/100
48	MW760776	BF017 – Hypoxylon sp. 1	Xylariaceae, Xylariales, Sordariomycetes	Hypoxylon vinosopulvinatum (JQ009321)	99/97/100
49	MW760808	GD019 – Hypoxylon sp. 1	Xylariaceae, Xylariales, Sordariomycetes	Hypoxylon vinosopulvinatum (JQ009321)	99/94/100
50	MW760837	MF028 – Hypoxylon sp. 2	Xylariaceae, Xylariales, Sordariomycetes	Hypoxylon investiens (KU194330)	99/97/91
51	MW760832	MF022 – Annulohypoxylon sp.	Xylariaceae, Xylariales, Sordariomycetes	Annulohypoxylon cf stygium (KP133169)	99/95/100
52	MW760809	GD020A – Ilyonectria sp.	Nectriaceae, Hypocreales, Sordariomycetes	Ilyonectria destructans (MK403674)	99/100/100
53	MW760810	GD020B – Ilyonectria sp.	Nectriaceae, Hypocreales, Sordariomycetes	Ilyonectria destructans (MK403674)	99/100/100
54	MW760835	MF025 – Leiotrametes lactinea	Polyporaceae, Polyporales, Agaricomycetes	Leiotrametes lactinea (MH910526)	99/97/100
55	MW760763	BF003 – Microsphaeropsis arundinis	Incertae sedis, Pleosporales, Dothideomycetes	Microsphaeropsis arundinis (KY992587)	98/95/100
56	MW760768	BF008 – Microsphaeropsis arundinis	Incertae sedis, Pleosporales, Dothideomycetes	Microsphaeropsis arundinis (HM049173)	98/96/100
57	MW760784	BF025 – Microsphaeropsis arundinis	Incertae sedis, Pleosporales, Dothideomycetes	Microsphaeropsis arundinis (HM049173)	100/96/100
58	MW760750	BD029 – Nemania sp.	Xylariaceae, Xylariales, Sordariomycetes	Nemania sp. (MN844430)	100/98/100
59	MW760829	MF019 – Nodulisporium sp.	Xylariaceae, Xylariales, Sordariomycetes	Nodulisporium sp. (AF201754)	99/92/100
60	MW760819	GD033 – Nodulisporium sp.	Xylariaceae, Xylariales, Sordariomycetes	Nodulisporium sp. (AF201754)	99/98/100
61	Not deposited	GD021 – Nodulisporium sp.	Xylariaceae, Xylariales, Sordariomycetes	Nodulisporium sp. (MK432980)	99/95/87
62	MW760799	GD008 – Penicillifer sp.	Nectriaceae, Hypocreales, Sordariomycetes	Penicillifer diparietisporus (MN400088)	99/94/100
63	MW760764	BF004 – Penicillium sp. 1	Trichocomaceae, Eurotiales, Eurotiomycetes	Penicillium sp. (LC373146)	99/99/100
64	MW760775	BF016 – Penicillium paxilli	Trichocomaceae, Eurotiales, Eurotiomycetes	Penicillium paxilii (JN617709)	99/97/100
65	MW760781	BF022 – Eurotiales sp.	Trichocomaceae, Eurotiales, Eurotiomycetes	Eurotiales sp. (MF942898)	99/94/100
66	MW760791	BF033 – Penicillium janthinellum	Trichocomaceae, Eurotiales, Eurotiomycetes	Penicillium janthinellum (MW533015)	98/98/100
67	MW760833	MF023 – Penicillium janthinellum	Trichocomaceae, Eurotiales, Eurotiomycetes	Penicillium janthinellum (MN209935)	100/100/100
68	MW760824	MF007 – Penicillium sp. 2	Trichocomaceae, Eurotiales, Eurotiomycetes	Penicillium nothofagi (MN103999)	100/92/100
69	MW760731	BD009 – Penicillium simplicissimum	Trichocomaceae, Eurotiales, Eurotiomycetes	Penicillium simplicissimum (MT530195)	100/100/100
70	MW760728	BD006 – Penicillium simplicissimum	Trichocomaceae, Eurotiales, Eurotiomycetes	Penicillium simplicissimum (MT530195)	100/100/100
71	MW760742	BD020 – Penicillium simplicissimum	Trichocomaceae, Eurotiales, Eurotiomycetes	Penicillium simplicissimum (MT530195)	100/100/100
72	MW760756	BD034 – Penicillium sp. 3	Trichocomaceae, Eurotiales, Eurotiomycetes	Penicillium sp. (MH512967)	100/100/100
73	MW760757	BD035 – Penicillium sp. 4	Trichocomaceae, Eurotiales, Eurotiomycetes	Penicillium copticola (MH782038)	99/100/100
74	MW760725	BD003 – Penicillium sp. 5	Trichocomaceae, Eurotiales, Eurotiomycetes	Penicillium mallochii (MN944416)	100/100/100
75	MW760724	BD002 – Penicillium sp. 5	Trichocomaceae, Eurotiales, Eurotiomycetes	Penicillium mallochii (MN944416)	100/100/100
76	MW760744	BD022 – Penicillium sp. 6	Trichocomaceae, Eurotiales, Eurotiomycetes	Penicillium ochrocholoron (KM458812)	100/100/100
77	MW760813	GD026 – Periconia sp.	Periconiaceae, Pleosporales, Dothideomycetes	Periconia macrospinosa (GU586854)	99/96/100
78	MW760804	GD015 – Pestalotiopsis sp.	Sporocadaceae, Xylariales, Sordariomycetes	Pestalotiopsis trachicarpicola (MT322019)	99/99/100
79	MW760811	GD023 – Phoma sp.	Didymellaceae, Pleosporales, Dothideomycetes	Phoma herbarum (KC821515)	99/95/100
80	MW760822	MF003 – Phomopsis sp. 1	Valsaceae, Diaporthales, Sordariomycetes	Phomopsis sp. (JQ341094)	98/96/100
81	MW760800	GD011 – Phomopsis sp. 2	Valsaceae, Diaporthales, Sordariomycetes	Phomopsis sp. (MT278350)	99/100/100
82	MW760812	GD025 – Phomopsis sp. 2	Valsaceae, Diaporthales, Sordariomycetes	Phomopsis sp. (MT278350)	99/100/100
83	MW760774	BF015 – Pochonia chlamydosporia	Clavicipitaceae, Hypocreales, Sordariomycetes	Pochonia chlamydosporia (AB709844)	99/96/100
84	MW760778	BF019 – Pochonia chlamydosporia	Clavicipitaceae, Hypocreales, Sordariomycetes	Pochonia chlamydosporia var. spinulospora (AB709854)	99/95/100
85	MW760788	BF030 – Pochonia chlamydosporia	Clavicipitaceae, Hypocreales, Sordariomycetes	Pochonia chlamydosporia (AB709844)	98/96/100
86	MW760820	GD034 – Pochonia chlamydosporia	Clavicipitaceae, Hypocreales, Sordariomycetes	Pochonia chlamydosporia var. spinulospora (AB713184)	100/100/100
87	MW760759	BD037 – Pochonia chlamydosporia	Clavicipitaceae, Hypocreales, Sordariomycetes	Pochonia chlamydosporia (MK050625)	99/100/100
88	MW760806	GD017 – Pseudopithomyces sp.	Didymosphaeriaceae, Pleosporales, Dothideomycetes	Pseudopithomyces maydicus (MW081337)	99/97/100
89	MW760807	GD018 – Pseudopithomyces sp.	Didymosphaeriaceae, Pleosporales, Dothideomycetes	Pseudopithomyces maydicus (MW081337)	99/97/100
90	MW760826	MF011 – Purpureocillium lilacinum	Ophiocordycipitaceae, Hypocreales, Sordariomycetes	Purpureocillium lilacinum (MT529156)	100/95/100
91	MW760735	BD013 – Purpureocillium lilacinum	Ophiocordycipitaceae, Hypocreales, Sordariomycetes	Purpureocillium lilacinum (MT529673)	100/100/100
92	MW760765	BF005 – Rigidoporus vinctus	Meripilaceae, Polyporales, Agaricomycetes	Rigidoporus vinctus (MK646062)	99/94/100
93	MW760796	GD005 – Pleosporales/ Alternaria/Setophoma sp.	Pleosporales, Dothideomycetes	Fungal sp. strain TH05 (KY607737)/ Setophoma terretris	99/96/100
94	MW760741	BD019 – Setophoma sp.	Phaeosphaeriaceae, Pleosporales, Dothideomycetes	Setophoma sp. (MN888811)	100/100/100
95	MW760760	BF001 – Talaromyces aculeatus	Trichocomaceae, Eurotiales, Eurotiomycetes	Talaromyces aculeatus (MH509420)	99/97/100
96	MW760782	BF023 – Talaromyces aculeatus	Trichocomaceae, Eurotiales, Eurotiomycetes	Talaromyces aculeatus (KM458839)	99/94/100
97	MW760821	MF001 – Talaromyces aculeatus	Trichocomaceae, Eurotiales, Eurotiomycetes	Talaromyces aculeatus (MT074665)	99/100/100
98	MW760792	GD001 – Talaromyces aculeatus	Trichocomaceae, Eurotiales, Eurotiomycetes	Talaromyces aculeatus (MT074665)	99/100/100
99	MW760722	BD001 – Talaromyces aculeatus	Trichocomaceae, Eurotiales, Eurotiomycetes	Talaromyces aculeatus (MT074665)	99/100/100
100	MW760758	BD036 – Talaromyces aculeatus	Trichocomaceae, Eurotiales, Eurotiomycetes	Talaromyces aculeatus (MT074665)	100/100/100
101	MW760793	GD002 – Talaromyces sp. 1	Trichocomaceae, Eurotiales, Eurotiomycetes	Talaromyces aculeatus (MH509420)	99/94/100
102	MW760801	GD012 – Talaromyces sp. 2	Trichocomaceae, Eurotiales, Eurotiomycetes	Talaromyces flavus (MK880498)	97/99/100
103	MW760794	GD003 – Talaromyces sp. 3	Trichocomaceae, Eurotiales, Eurotiomycetes	Talaromyces cellulolyticus (KP966614)	99/98/83
104	MW760771	BF012 – Talaromyces sp. 3	Trichocomaceae, Eurotiales, Eurotiomycetes	Talaromyces cellulolyticus (KM458798)	98/97/100
105	MW760817	GD031 – Tolypocladium sp.	Ophiocordycipitaceae, Hypocreales, Sordariomycetes	Tolypocladium sp. (MH260264)	99/95/100
106	MW760777	BF018 – Trichoderma sp. 1	Hypocreaceae, Hypocreales, Sordariomycetes	Trichoderma hamatum (LN846704)	99/99/100
107	MW760779	BF020 – Trichoderma sp. 1	Hypocreaceae, Hypocreales, Sordariomycetes	Trichoderma hamatum (LN846704)	99/99/100
108	MW760786	BF027 – Trichoderma sp. 1	Hypocreaceae, Hypocreales, Sordariomycetes	Trichoderma hamatum (LN846704)	99/98/100
109	MW760830	MF020 – Trichoderma sp. 2	Hypocreaceae, Hypocreales, Sordariomycetes	Trichoderma hamatum (KC576720)	99/97/100
110	MW760839	MF032 – Trichoderma sp. 3	Hypocreaceae, Hypocreales, Sordariomycetes	Trichoderma hamatum (MN264503)	100/100/100
111	MW760780	BF021 – Trichoderma sp. 4	Hypocreaceae, Hypocreales, Sordariomycetes	Trichoderma sp. (MH284550)	98/92/100
112	MW760738	BD016 – Trichoderma harzianum	Hypocreaceae, Hypocreales, Sordariomycetes	Trichoderma harzianum (MK552405)	99/100/100
113	MW760766	BF006 – Verticillium sp. 1	Incertae sedis, Hypocreales, Sordariomycetes	Verticillium sp. (KY471669)	99/94/100
114	MW760823	MF006 – Verticillium sp. 1	Incertae sedis, Hypocreales, Sordariomycetes	Verticillium sp. (KY471668)	99/93/100
115	MW760836	MF026 – Verticillium sp. 1	Incertae sedis, Hypocreales, Sordariomycetes	Verticillium sp. (MK102672)	99/98/100
116	MW760736	BD014 – Verticillium sp. 1	Incertae sedis, Hypocreales, Sordariomycetes	Verticillium sp. (MK102672)	100/100/100
117	MW760748	BD027 – Verticillium sp. 1	Incertae sedis, Hypocreales, Sordariomycetes	Verticillium sp. (MK102672)	100/100/100
118	MW760723	GD030 – Verticillium sp. 2	Incertae sedis, Hypocreales, Sordariomycetes	Verticillium sp. (MK102672)	99/97/100
119	MW760751	BD030A – Xylaria sp.	Xylariaceae, Xylariales, Sordariomycetes	Xylariales sp. (KU645984)	100/100/100
120	MW760752	BD030B – Xylaria sp.	Xylariaceae, Xylariales, Sordariomycetes	Xylariales sp. (KY250390)	100/100/100

## Sheet: Table S2_Taxa_CI method
Supplemetary Table S2. List of fungal taxa recovered by culture-independent method, the datasets were extracted from the study of Pecundo et al. [39]
Botanical Garden: Cycas debaoensis				Botanical Garden: Cycas fairylakea				Natural habitat: Cycas fairylakea
No	Taxon	Abundance		No	Taxon	Abundance		No	Taxon	Abundance
1	Abrothallus	2		1	Absidia	5		1	Ambispora	171
2	Absidia	16		2	Acaromyces	38		2	Amphisphaeria	2
3	Acaromyces	2		3	Acremonium	17		3	Apiotrichum	9
4	Acremonium	30		4	Acrocalymma	3		4	Archaeorhizomyces	4
5	Acrocalymma	37		5	Acrostalagmus	2		5	Arthrobotrys	2
6	Acrostalagmus	60		6	Alternaria	76		6	Ascobolus	10
7	Adisciso	3		7	Ambispora	3707		7	Aspergillus	349
8	Alatosessilispora	7		8	Arthrobotrys	344		8	Atractium	16
9	Alternaria	18		9	Arthrographis	4		9	Basidiodendron	2
10	Ambispora	1491		10	Ascobolus	13		10	Bionectria	2
11	Amphisphaeria	13		11	Aspergillus	1491		11	Bjerkandera	2
12	Apiotrichum	3		12	Asteromella	15		12	Blastobotrys	3
13	Arthrobotrys	23		13	Bactrodesmium	45		13	Brownliella	3
14	Arthrographis	5		14	Bionectria	16		14	Calonectria	2
15	Ascobolus	32		15	Bjerkandera	3		15	Calopadia	12
16	Aspergillus	92652		16	Boothiomyces	11		16	Campylocarpon	7
17	Asteromella	10		17	Botrytis	2		17	Castanediella	3
18	Atractium	2		18	Buckleyzyma	4		18	Ceriporia	6
19	Bactrodesmium	45		19	Calonectria	16		19	Chaetomium	4
20	Bionectria	212		20	Candida	15		20	Chaetosphaeria	2
21	Bjerkandera	14		21	Castanediella	9		21	Ciliophora	17
22	Botrytis	3		22	Ceratobasidium	20		22	Cladophialophora	773
23	Byssochlamys	3		23	Cercospora	2		23	Cladosporium	63
24	Calonectria	233		24	Chaetodermella	6		24	Clitocybe	4
25	Campylospora	3		25	Chaetomium	11		25	Clitopilus	2
26	Candida	6		26	Chaetosphaeria	23		26	Clonostachys	490
27	Cantharellus	4		27	Cheiromoniliophora	112		27	Colacogloea	2
28	Castanediella	396		28	Ciliophora	1434		28	Colletotrichum	4
29	Ceratobasidium	141		29	Cladophialophora	380		29	Coniosporium	2
30	Cercospora	2		30	Cladosporium	1431		30	Coniothyrium	4
31	Ceriporia	2		31	Claroideoglomus	5		31	Conlarium	2
32	Chaetodermella	11		32	Clitocybe	435		32	Conocybe	4
33	Chaetomium	14		33	Clitopilus	17		33	Coprinopsis	2
34	Chaetosphaeria	18		34	Clonostachys	28095		34	Cordyceps	89
35	Cheiromoniliophora	6		35	Codinaea	12		35	Cosmospora	2
36	Ciliophora	86		36	Colletotrichum	105		36	Cryptococcus	2
37	Cirrenalia	7		37	Coniothyrium	533		37	Cuphophyllus	4
38	Cladophialophora	823		38	Conlarium	2		38	Curvularia	4
39	Cladosporium	1180		39	Conocybe	69		39	Cyphellophora	18
40	Claroideoglomus	6		40	Coprinellus	10		40	Devriesia	2
41	Clavulinopsis	8		41	Corallomycetella	11		41	Diaporthe	2
42	Clitocybe	5		42	Cordyceps	2225		42	Dictyophora	2
43	Clitopilus	24		43	Cosmospora	46		43	Drechmeria	8
44	Clonostachys	56863		44	Cryptococcus	84		44	Edenia	2
45	Codinaea	12		45	Curvularia	206		45	Entoloma	3
46	Colacogloea	11		46	Cylindrocladium	14		46	Exophiala	133
47	Colletotrichum	551		47	Cyphellophora	520		47	Exserohilum	2
48	Coniosporium	10		48	Cystofilobasidium	6		48	Flabellascus	10
49	Coniothyrium	17		49	Dactylonectria	5		49	Flagelloscypha	4
50	Conlarium	20		50	Debaryomyces	7		50	Fusarium	297
51	Conocybe	31		51	Derxomyces	2		51	Gigaspora	12
52	Coprinopsis	2		52	Devriesia	5		52	Gliocephalotrichum	4
53	Cordana	3		53	Diaporthe	8		53	Gliocladiopsis	171
54	Cordyceps	62		54	Dictyophora	14		54	Gliocladium	2
55	Cosmospora	3		55	Edenia	1017		55	Glomus	5
56	Crepidotus	3		56	Endogone	33		56	Gongronella	204
57	Cristinia	168		57	Exophiala	9708		57	Hanseniaspora	4
58	Cryptococcus	171		58	Fellomyces	45		58	Harzia	2
59	Curvularia	54		59	Flabellascus	73		59	Helicobasidium	7
60	Cylindrocladium	199		60	Flagelloscypha	13		60	Helicosporium	2
61	Cyphellophora	110		61	Fusarium	15317		61	Hemimycena	6
62	Cystofilobasidium	3		62	Fusidium	13		62	Humicola	2
63	Dacryobolus	5		63	Geosmithia	3		63	Hyalorbilia	7
64	Dactylonectria	3		64	Gibberella	3		64	Hygrophorus	33
65	Dekkera	3		65	Gliocladiopsis	4566		65	Issatchenkia	10
66	Dendrochytridium	4		66	Gliocladium	50		66	Lasiodiplodia	8
67	Derxomyces	7		67	Glomus	348		67	Lecophagus	2
68	Devriesia	47		68	Gongronella	39		68	Lepteutypa	3
69	Diaporthe	66		69	Graphium	2		69	Lindtneria	66
70	Dictyophora	789		70	Gymnopilus	4		70	Lobariella	2
71	Earliella	4		71	Hanseniaspora	4		71	Lophiostoma	14
72	Edenia	55		72	Hansfordia	8		72	Madurella	2
73	Endocarpon	2		73	Haptocillium	31		73	Malassezia	9
74	Endochytrium	2		74	Harzia	2		74	Melanophyllum	2
75	Endogone	8		75	Helicosporium	2		75	Melanotaenium	2
76	Entrophospora	2		76	Hemimycena	2055		76	Melnikomyces	6
77	Erysiphe	7		77	Heterochaete	2		77	Metacordyceps	102
78	Exobasidium	6		78	Hirsutella	5		78	Monographella	11
79	Exophiala	5207		79	Humicola	121		79	Mortierella	43
80	Fellomyces	2		80	Hygrophorus	61		80	Mycena	546
81	Flabellascus	43		81	Hymenostilbe	7		81	Mycoleptodiscus	10
82	Flagelloscypha	1148		82	Hyphoderma	2		82	Neopseudolachnella	14
83	Fomitiporia	3		83	Hypochnicium	2		83	Ochroconis	69
84	Fusarium	35220		84	Hypoxylon	2		84	Oidiodendron	9
85	Fusidium	44		85	Ilyonectria	14		85	Olpidium	2
86	Geosmithia	2		86	Issatchenkia	16		86	Ophiocordyceps	3
87	Gibberella	3		87	Itersonilia	10		87	Paecilomyces	10
88	Gigaspora	63		88	Junewangia	150		88	Penicillium	1707
89	Gliocladiopsis	46468		89	Lasiodiplodia	2		89	Phaeoacremonium	6
90	Gliocladium	11		90	Lecanactis	4		90	Phaeosphaeria	7
91	Glomus	143		91	Lepiota	1		91	Phialemoniopsis	17
92	Goffeauzyma	4		92	Lepteutypa	20		92	Phialophora	2
93	Gonatobotryum	2		93	Leucocoprinus	24		93	Phlyctochytrium	3
94	Gongronella	2		94	Leucosporidium	8		94	Phoma	3
95	Graphium	2		95	Lobariella	3		95	Pichia	730
96	Guehomyces	7		96	Lophiostoma	84		96	Piloderma	1894
97	Hanseniaspora	7		97	Madurella	2		97	Placidium	9432
98	Hansfordia	13		98	Malassezia	22		98	Pleurothecium	2
99	Haptocillium	2		99	Marasmius	8		99	Pochonia	35
100	Harzia	3		100	Mariannaea	31		100	Polycephalomyces	5
101	Helicosporium	14		101	Massarina	5		101	Porotheleum	2
102	Hemimycena	150		102	Massariosphaeria	20		102	Preussia	2
103	Heterochaete	2		103	Melanophyllum	3		103	Pseudogymnoascus	12
104	Humicola	6		104	Melanotaenium	20		104	Pseudonectria	4
105	Hyalorbilia	6		105	Melnikomyces	16		105	Pseudopestalotiopsis	2
106	Hydnochaete	9		106	Metacordyceps	7934		106	Purpureocillium	39
107	Hydropus	2		107	Metarhizium	2		107	Pyrenochaeta	1
108	Hygrophorus	641		108	Monocillium	15		108	Pyrenochaetopsis	10
109	Hymenochaete	12		109	Monographella	49		109	Ramicandelaber	3
110	Hymenostilbe	2		110	Mortierella	662		110	Rhinocladiella	2
111	Hyphodontia	6		111	Mycena	923		111	Rhizoctonia	59
112	Hyphopichia	6		112	Mycoarthris	1		112	Rhizophydium	42
113	Hypochnicium	21		113	Mycoleptodiscus	3		113	Rhodotorula	21
114	Hypoxylon	2		114	Mycosphaerella	4		114	Russula	41
115	Ilyonectria	19		115	Myrothecium	243		115	Sarocladium	2
116	Irpex	2		116	Myxocephala	2		116	Schizopora	2
117	Issatchenkia	293		117	Nectria	16		117	Scolecobasidium	2
118	Junewangia	36		118	Neobulgaria	11		118	Scytalidium	395
119	Latorua	2		119	Nigrospora	37		119	Simplicillium	145
120	Lecanactis	12		120	Occultifur	2		120	Sistotrema	2
121	Lepiota	11		121	Ochroconis	475		121	Sphaerobolus	2
122	Lepteutypa	42		122	Oidiodendron	9		122	Spirosphaera	9
123	Leptodiscella	3		123	Olpidium	9		123	Sporothrix	246
124	Leptospora	3		124	Ophiocordyceps	2		124	Stachybotrys	2
125	Leucoagaricus	3		125	Ophiosphaerella	137		125	Staphylotrichum	9
126	Leucocoprinus	2		126	Passalora	2		126	Talaromyces	111
127	Leucosporidium	8		127	Peltaster	2		127	Teratosphaeria	2
128	Lindtneria	3		128	Penicillium	2369		128	Tetracladium	2
129	Lobariella	3		129	Peniophora	12		129	Tetrapyrgos	2
130	Lophiostoma	225		130	Peniophorella	2		130	Tolypocladium	83
131	Madurella	2		131	Perenniporia	2		131	Tomentella	5
132	Magnaporthe	3		132	Petriella	2		132	Trechispora	69
133	Magnicamarosporium	2		133	Phaeoacremonium	200		133	Tremella	106
134	Malassezia	32		134	Phaeocalicium	15		134	Trichocladium	3
135	Marasmius	474		135	Phaeophyscia	6		135	Trichoderma	11
136	Mariannaea	2		136	Phaeosphaeria	741		136	Trichosporon	2
137	Melanophyllum	213		137	Phialosimplex	2		137	Umbelopsis	10
138	Melanotaenium	2		138	Phlebia	5		138	Usnea	8
139	Melnikomyces	1671		139	Phlebiopsis	2		139	Verticillium	54
140	Metacordyceps	21401		140	Phoma	439		140	Zopfiella	2
141	Microdochium	7		141	Phomopsis	31
142	Micropsalliota	3		142	Pichia	1140
143	Millerozyma	18		143	Pilatoporus	2
144	Minimelanolocus	16		144	Piloderma	38
145	Monographella	21		145	Placidium	189
146	Mortierella	101		146	Pleonectria	93
147	Mycena	54004		147	Pleurophragmium	10
148	Mycoarthris	71		148	Pleurothecium	7
149	Mycoleptodiscus	113		149	Pochonia	93
150	Myrothecium	114		150	Podospora	2
151	Myxocephala	19		151	Polycephalomyces	145
152	Nectria	7		152	Porotheleum	408
153	Neophaeosphaeria	4		153	Preussia	6
154	Neostagonospora	7		154	Pseudocercospora	8
155	Nigrospora	3		155	Pseudogymnoascus	27
156	Ochroconis	146		156	Pseudonectria	195
157	Oidiodendron	6		157	Pseudozyma	3
158	Olpidium	6		158	Purpureocillium	239
159	Ophiognomonia	9		159	Pyrenochaeta	51
160	Ophiosphaerella	13		160	Pyrenochaetopsis	1388
161	Paecilomyces	3		161	Pyricularia	7
162	Papiliotrema	5		162	Ramicandelaber	8
163	Peltaster	3		163	Ramichloridium	2
164	Penicillium	20410		164	Remersonia	2
165	Peniophora	41		165	Rhinocladiella	2
166	Peniophorella	8		166	Rhizoctonia	300
167	Phaeoacremonium	38		167	Rhizophagus	4
168	Phaeocalicium	20		168	Rhizophlyctis	7
169	Phaeosphaeria	1089		169	Rhodotorula	17
170	Phialemoniopsis	86		170	Robillarda	2
171	Phialophora	2		171	Russula	3
172	Phialosimplex	2		172	Sagenomella	4
173	Phlebia	10		173	Sarocladium	656
174	Phoma	349		174	Schizophyllum	2
175	Phomopsis	21		175	Scolecobasidium	10
176	Pichia	4612		176	Scutellinia	2
177	Piloderma	39		177	Scytalidium	841
178	Placidium	304		178	Septobasidium	3
179	Pleonectria	2		179	Septoria	2
180	Pleurophragmium	29		180	Setophaeosphaeria	28
181	Pleurothecium	295		181	Siepmannia	6
182	Pochonia	45		182	Simplicillium	50065
183	Podospora	3		183	Sistotrema	278
184	Polycephalomyces	51		184	Solheimia	123
185	Porotheleum	4		185	Sphaerobolus	3433
186	Preussia	5		186	Spirosphaera	116
187	Pseudocercospora	35		187	Sporothrix	10
188	Pseudogymnoascus	53		188	Stachybotrys	54
189	Pseudonectria	7		189	Stagonospora	64
190	Pseudopestalotiopsis	3		190	Staphylotrichum	86
191	Pseudophialophora	20		191	Steccherinum	3
192	Pseudorobillarda	8		192	Stephanonectria	2
193	Purpureocillium	401		193	Sterigmatomyces	5
194	Pyrenochaeta	82		194	Stylonectria	86
195	Pyrenochaetopsis	186		195	Subulicystidium	2
196	Pyricularia	2		196	Talaromyces	5
197	Radulidium	6		197	Teratosphaeria	3
198	Ramichloridium	3		198	Tetracladium	338
199	Rectipilus	2		199	Tetrapyrgos	710
200	Remersonia	2		200	Thermoascus	2
201	Resinicium	7		201	Togninia	102
202	Rhexoacrodictys	17		202	Tolypocladium	45
203	Rhinocladiella	21		203	Tomentella	8
204	Rhizoctonia	395		204	Trechispora	18298
205	Rhizophagus	24		205	Trichocladium	28
206	Rhizophlyctis	3		206	Trichoderma	139
207	Rhizophydium	37		207	Trichosporon	28
208	Rhodotorula	3		208	Tsuchiyaea	2
209	Robillarda	15		209	Tylospora	29
210	Russula	7		210	Usnea	19
211	Sagenomella	4		211	Veronaea	5
212	Sarocladium	68		212	Verrucostoma	41
213	Schizophyllum	10		213	Verticillium	3739
214	Schizopora	13		214	Viridispora	6
215	Scolecobasidium	186		215	Westerdykella	4
216	Scutellinia	2		216	Wiesneriomyces	2
217	Scytalidium	59812		217	Xenoacremonium	35
218	Septobasidium	5		218	Xylodon	5
219	Septoria	7		219	Zasmidium	5
220	Setophaeosphaeria	4		220	Zopfiella	12
221	Setophoma	21
222	Simplicillium	1375
223	Sistotrema	15
224	Sodiomyces	8
225	Solheimia	7
226	Sphaerobolus	36
227	Spirosphaera	18
228	Sporobolomyces	6
229	Sporothrix	24
230	Stachybotrys	6
231	Stagonospora	2
232	Staphylotrichum	30
233	Stephanonectria	2
234	Stylonectria	3
235	Subulicystidium	20
236	Talaromyces	53
237	Teratosphaeria	2
238	Termitomyces	2
239	Tetracladium	16
240	Tetrapisispora	7
241	Tetrapyrgos	27
242	Thermoascus	6
243	Thermomyces	15
244	Tolypocladium	35
245	Tomentella	34
246	Tortispora	2
247	Trechispora	321
248	Tremella	28
249	Trichobotrys	7
250	Trichocladium	62
251	Trichoderma	115
252	Tricholoma	5
253	Trichomonascus	7
254	Trichosporon	85
255	Tsuchiyaea	29
256	Tubeufia	6
257	Umbelopsis	3
258	Usnea	9
259	Veronaea	12
260	Veronaeopsis	11
261	Verrucostoma	2
262	Verticillium	131
263	Viridispora	181
264	Volutella	55
265	Wallemia	2
266	Westerdykella	2
267	Wickerhamomyces	3
268	Wiesneriomyces	9
269	Zeloasperisporium	5
270	Zopfiella	12

## Sheet: Figure S1_Reverse plates
Supplemetary Figure S1. Reverse plates illustrating the results of the in vitro co-cultivation assay between the fungal endophytes and phytopathogens.
